# Supplementary material for: The tree of genomes: An empirical comparison of genome-phylogeny reconstruction methods
Source: BMC Evol Biol. 2008 Nov 12;8:312. doi: 10.1186/1471-2148-8-312 (PMC2592249; doi:10.1186/1471-2148-8-312)
Supplement: Additional file 1 — Supplementary materials. [file 1471-2148-8-312-S1.gz]

Archive with 23 entries (21 files):
- SupplementaryMaterial
- SupplementaryMaterial/._.DS_Store
- SupplementaryMaterial/.DS_Store
- SupplementaryMaterial/AlignmentToMake16SrRNA tree.tar
- SupplementaryMaterial/ConcatAlingmnet.tar.gz
- SupplementaryMaterial/DifferentConditioningGenomes.tar
- SupplementaryMaterial/InputTreesForSuperTree.tar.gz
- SupplementaryMaterial/Phylogram and Plotted Distance Matrix.tar
- SupplementaryMaterial/._README For Supp.doc
- SupplementaryMaterial/README For Supp.doc
- SupplementaryMaterial/Table
- SupplementaryMaterial/Table/._.DS_Store
- SupplementaryMaterial/Table/.DS_Store
- SupplementaryMaterial/Table/._Table S1.doc
- SupplementaryMaterial/Table/Table S1.doc
- SupplementaryMaterial/Table/._Table S2.doc
- SupplementaryMaterial/Table/Table S2.doc
- SupplementaryMaterial/Table/._Table S3.doc
- SupplementaryMaterial/Table/Table S3.doc
- SupplementaryMaterial/Table/._Table S4.doc
- SupplementaryMaterial/Table/Table S4.doc
- SupplementaryMaterial/TreeMap.tar.gz
- SupplementaryMaterial/TreeProducedFromBionJAlgorithm.tar.gz
